# Supplementary material for: Neurodevelopmental Outcomes Associated with Early-Life Exposure to Heavy Metals: A Systematic Review
Source: Int J Environ Res Public Health. 2025 Aug 21;22(8):1308. doi: 10.3390/ijerph22081308 (PMC12386800; doi:10.3390/ijerph22081308)
Supplement: Supplementary file 1 [file ijerph-22-01308-s001.zip]

Archive with 4 entries (4 files):
- Supplementary material - Questions JBI - Table S3 and Table S4.pdf
- Supplementary material - Table S1.pdf
- Supplementary material - Table S2.pdf
- Supplementary material - Tables S3 & S4 - Quality analysis.xlsx
