# Supplementary material for: Neurodevelopmental Outcomes Associated with Early-Life Exposure to Heavy Metals: A Systematic Review
Source: Int J Environ Res Public Health. 2025 Aug 21;22(8):1308. doi: 10.3390/ijerph22081308 (PMC12386800; doi:10.3390/ijerph22081308)
Supplement: Supplementary file 1 [file ijerph-22-01308-s001.zip › Supplementary material - Tables S3 & S4 - Quality analysis.xlsx]

## Sheet: Table S3 Analysis of cross-sect
Table S3: Analysis of cross-sectional studies
Author/Year	Q1	Q2	Q3	Q4	Q5	Q6	Q7	Q8
Abd Wahil et al., 2022	Yes	Yes	Yes	Yes	Yes	Yes	Yes	Yes
Al-Saleh (a) et al., 2016	Yes	Yes	Yes	Yes	Yes	Yes	Yes	Yes
Al-Saleh (b) et al., 2016	Yes	Yes	Yes	Yes	Yes	Yes	Yes	Yes
Cai et al., 2019	Yes	Yes	Yes	Yes	Yes	Yes	Yes	Yes
Freire et al., 2010	Yes	Yes	Yes	Yes	No	No	Yes	Yes
Hu et al., 2016	Yes	Yes	Yes	Yes	Yes	Yes	Yes	Yes
Kao et al., 2021	Yes	Yes	Yes	Yes	Yes	Yes	Yes	Yes
Kashala-Abotnes et al., 2016	Yes	Yes	Yes	Yes	Yes	Yes	Yes	Yes
Kim et al., 2009	Yes	Yes	Yes	Yes	Yes	No	Yes	Yes
Lee et al., 2018	Yes	Yes	Yes	Yes	No	No	Yes	Yes
Lin et al., 2013	Yes	Yes	Yes	Yes	Yes	Yes	Yes	Yes
Llop et al., 2016	Yes	Yes	Yes	Yes	Yes	Yes	Yes	Yes
Marques et al., 2011	Yes	Yes	Yes	Yes	No	No	Yes	Yes
Nie et al., 2012	Yes	Yes	Yes	Yes	Yes	Yes	Yes	Yes
Notario-Barandiaran et al., 2024	Yes	Yes	Yes	Yes	Yes	Yes	Yes	Yes
Nozadi et al., 2021	Yes	Yes	Yes	Yes	No	No	Yes	Yes
Orenstein et al., 2014	Yes	Yes	Yes	Yes	Yes	Yes	Yes	Yes
Parajuli et al., 2013	Yes	Yes	Yes	Yes	No	No	Yes	Yes
Parajuli et al., 2014	Yes	Yes	Yes	Yes	Yes	Yes	Yes	Yes
Park et al., 2016	Yes	Yes	Yes	Yes	Yes	No	Yes	Yes

## Sheet: Table S4 Analysis of longitudin
Table S4: Analysis of longitudinal studies
Author/Year	Q1	Q2	Q3	Q4	Q5	Q6	Q7	Q8	Q9	Q10	Q11
Al-Saleh et al., 2020	N/A	N/A	Yes	Yes	Yes	Yes	Yes	Yes	No	No	Yes
Boucher et al., 2010	N/A	N/A	Yes	Yes	Yes	Yes	Yes	Yes	Yes	Yes	Yes
de Assis Araújo et al., 2022	N/A	N/A	Yes	Yes	Yes	Yes	Yes	Yes	No	Yes	Yes
Deroma et al., 2013	N/A	N/A	Yes	Yes	Yes	N/A	Yes	Yes	Yes	Yes	Yes
Desrochers-Couture et al., 2018	N/A	N/A	Yes	Yes	Yes	Yes	Yes	Yes	Yes	Yes	Yes
Farías et al., 2022	N/A	N/A	Yes	No	No	Yes	Yes	Yes	Yes	Yes	Yes
Guo et al, 2020.	N/A	N/A	Yes	Yes	Yes	N/A	Yes	Yes	No	Yes	Yes
Halabicky et al., 2023	N/A	N/A	Yes	No	No	Yes	Yes	Yes	No	Yes	Yes
Hu et al., 2006	N/A	N/A	Yes	Yes	Yes	N/A	Yes	Yes	Yes	Yes	Yes
Huang et al., 2012	N/A	N/A	Yes	Yes	Yes	N/A	Yes	Yes	Yes	Yes	Yes
Inoue et al., 2022	N/A	N/A	Yes	No	No	Yes	Yes	Yes	Yes	Yes	Yes
Kao et al., 2023	Yes	Yes	Yes	Yes	Yes	Yes	Yes	Yes	Yes	N/A	Yes
Kim et al., 2018	N/A	N/A	Yes	Yes	Yes	N/A	Yes	Yes	Yes	Yes	Yes
Kippler et al., 2016	N/A	N/A	Yes	Yes	Yes	N/A	Yes	Yes	Yes	Yes	Yes
Kou et al., 2025	N/A	N/A	Yes	Yes	Yes	Yes	Yes	Yes	Yes	Yes	Yes
Lee et al., 2017	N/A	N/A	Yes	Yes	No	Yes	Yes	Yes	Yes	Yes	Yes
Lee et al., 2021	N/A	N/A	Yes	Yes	Yes	Yes	Yes	Yes	Yes	Yes	Yes
Liu et al., 2024	N/A	N/A	Yes	No	No	Yes	Yes	Yes	Yes	Yes	Yes
Liu J. (a) et al., 2014	Yes	Yes	Yes	Yes	Yes	N/A	Yes	Yes	Yes	Yes	Yes
Liu J. (b) et al., 2014	N/A	N/A	Yes	Yes	Yes	N/A	Yes	Yes	Yes	Yes	Yes
Llop et al., 2012	N/A	N/A	Yes	Yes	Yes	N/A	Yes	Yes	Yes	Yes	Yes
Lu et al., 2023	N/A	N/A	Yes	No	No	Yes	Yes	Yes	Yes	Yes	Yes
Ma et al., 2021	N/A	N/A	Yes	Yes	Yes	Yes	Yes	Yes	Yes	Yes	Yes
Marques et al., 2014	N/A	N/A	Yes	No	No	Yes	Yes	Yes	Yes	Yes	Yes
Masumoto et al., 2022	N/A	N/A	Yes	Yes	Yes	Yes	Yes	Yes	Yes	Yes	Yes
Merced-Nieves et. al., 2022	N/A	N/A	Yes	Yes	No	N/A	Yes	Yes	No	No	Yes
Myers et al., 2004	N/A	N/A	Yes	No	No	Yes	Yes	Yes	Yes	Yes	Yes
Naspolini et al., 2024	N/A	N/A	Yes	No	No	N/A	Yes	Yes	No	No	Yes
Nyanza et al., 2021	N/A	N/A	Yes	No	No	Yes	Yes	Yes	Yes	Yes	Yes
Parajuli et al., 2015	N/A	N/A	Yes	Yes	Yes	Yes	Yes	Yes	Yes	Yes	Yes
Polanska et al., 2018	N/A	N/A	Yes	Yes	Yes	N/A	Yes	Yes	No	Yes	Yes
Qiu et al., 2024	N/A	N/A	Yes	Yes	Yes	Yes	Yes	Yes	Yes	Yes	Yes
Rodrigues et al., 2016	N/A	N/A	Yes	Yes	Yes	Yes	Yes	Yes	Yes	Yes	Yes
Rosa et al., 2024	N/A	N/A	Yes	No	No	Yes	Yes	Yes	Yes	Yes	Yes
Rothenberg et al., 2016	N/A	N/A	Yes	Yes	Yes	Yes	Yes	Yes	Yes	Yes	Yes
Ruiz-Castell et al., 2012	Yes	Yes	Yes	Yes	Yes	N/A	Yes	Yes	Yes	Yes	Yes
Shah-Kulkarni et al., 2020	N/A	N/A	Yes	Yes	Yes	Yes	Yes	Yes	No	No	Yes
Shekhawat et al., 2021	N/A	N/A	Yes	Yes	Yes	N/A	Yes	Yes	Yes	Yes	Yes
Skogheim et al., 2021	Yes	Yes	Yes	Yes	Yes	Yes	Yes	Yes	Yes	Yes	Yes
Tatsuta et al., 2014	N/A	N/A	Yes	Yes	Yes	N/A	Yes	Yes	Yes	Yes	Yes
Tatsuta et al., 2020	N/A	N/A	Yes	Yes	Yes	Yes	Yes	Yes	Yes	Yes	Yes
Taylor et al., 2018	N/A	N/A	Yes	Yes	Yes	Yes	Yes	Yes	Yes	Yes	Yes
Tong et al., 2022	N/A	N/A	Yes	Yes	Yes	Yes	Yes	Yes	Yes	Yes	Yes
Tong et al., 2023	N/A	N/A	Yes	Yes	Yes	N/A	Yes	Yes	Yes	Yes	Yes
Valent et al., 2013	N/A	N/A	Yes	Yes	Yes	Yes	Yes	Yes	No	Yes	Yes
Valeri et al., 2017	N/A	N/A	Yes	Yes	Yes	Yes	Yes	Yes	Yes	Yes	Yes
Vejrup et al., 2017	Yes	Yes	Yes	Yes	Yes	N/A	Yes	Yes	Yes	Yes	Yes
Xue et al., 2020	Yes	Yes	Yes	Yes	Yes	Yes	Yes	Yes	Yes	Yes	Yes
